# Supplementary material for: Genotypic Resistance Analysis of Bacterial Species Involved in Infectious Keratitis
Source: Diagnostics (Basel). 2026 Jan 1;16(1):135. doi: 10.3390/diagnostics16010135 (PMC12785263; doi:10.3390/diagnostics16010135)
Supplement: Supplementary file 1 [file diagnostics-16-00135-s001.zip]

Archive with 1 entries (1 files):
- diagnostics-4023446-supplementary.pdf
